# Supplementary material for: Impact of Stove Renovation on PM2.5 Exposure, Risk Perception, Self-Protective Willingness of Rural Residents
Source: Toxics. 2023 Mar 5;11(3):245. doi: 10.3390/toxics11030245 (PMC10051283; doi:10.3390/toxics11030245)
Supplement: Supplementary file 1 [file toxics-11-00245-s001.zip]

Archive with 1 entries (1 files):
- toxics-2223954-supplementary.pdf
